# Supplementary material for: Q allele overexpression and alternative splicing can improve wheat yield by increasing thousand-kernel weight and grain number per spike
Source: BMC Plant Biol. 2026 Jan 24;26:331. doi: 10.1186/s12870-026-08188-4 (PMC12910859; doi:10.1186/s12870-026-08188-4)
Supplement: Supplementary file 9 — Supplementary Material 9: Table S1 Primers used in this study.Table S2 Comparison of the agronomic traits between the parents and superior lines under individual conditions. [file 12870_2026_8188_MOESM9_ESM.xlsx]

## Sheet: Table S1
Table S1 Primers used in this study
Primer name	Sequence (5’-3’)	Reference	Note
AP2startF	ATGGTGCTGGATCTCAATGTGGAGTCGCCGGCGGA	[21]	Q cloning
AP2.8R	CGCGGCCAAATCGGGGCAAAGGAATTCAAACGA	[21]
AP2.2-1F	ATCTTAGCTGTATGGGCTCGTG	[29]
AP2.2-1R	TCAACGGAGATAGGGGTGTG	[29]
AP2.2-2F	AGGCTCCACATAAGTATATGATCGAGTC	[29]
AP2.2-2R	CTTAATTTCAGGAACGAACTTGTCG	[29]
AP2.16F	CTGCTTGGTGCGCTGCTCCACCAGCTTACTGAAA	[21]
AP45.1R	CAGAAGGCCCAACGGTTAACGCAACAATGGC	[21]
Q-mRNA-F2-123	TCGGAGATGGTGCTGGAT	[29]
Q-mRNA-R1-1479	GCCAGCTTCAGTTGTCCG	[29]
KASP-Qc1-Q1-F1	GAAGGTGACCAAGTTCATGCTCGAGCTGGGATTTGTTTGAGC	This study	KASP marker for Qc1-Q1 allele
KASP-Qc1-Q1-F2	GAAGGTCGGAGTCAACGGATTCGAGCTGGGATTTGTTTGAGT	This study
KASP-Qc1-Q1-R	GTCCGTCTGATTCCACCAGG	This study
Ta.14126.1-F1	GAGTCTGCCCACCCATTCGTAA	[65]	Reverse transcription-PCR
Ta.14126.1-R1	GACATGCCATAGGTTTCAGCGAC	[65]
Qc1-Q1-F1	ATCTGGGATTGCGGGAA	This study
Qc1-Q1-R1	AACTTCGCTGTCAAAGAGGC	This study
Q-163EGFP-F	TGGTGTTACTTCTGCAAAGCTTATGGTGCTGGATCTCAATGTGG	This study	Subcellular localization
Q-163EGFP-R	CGCCCTTGCTCACCATGGATCCGTTGTCCGGCGGGCGGGG	This study
Qc1-Q1b-163EGFP-R	CGCCCTTGCTCACCATGGATCCCGAGCCCATACAGCTAAGAT	This study

## Sheet: Table S2
Table S2 Comparison of the agronomic traits between the parents and superior lines under individual conditions
Traits	AS1	CM620	CR1	CR2	CR3
Plant height (cm)	86.08 ± 2.08 b	93.60 ± 1.07 a	79.20 ± 2.48 c	80.20 ± 1.17 c	81.80 ± 1.17 c
Spike length (cm)	12.57 ± 0.33 b	14.42 ± 0.69 a	12.28 ± 0.28 b	12.22 ± 0.54 b	12.88 ± 0.30 b
Spikelet number per spike	22.83 ± 1.17 c	25.83 ± 0.75 ab	26.83 ± 1.17 a	25.00 ± 0.89 b	26.67 ± 1.03 ab
Grain number per spike	78.67 ± 3.50 c	81.83 ± 5.12 c	112.83 ± 5.71 a	97.67 ± 6.22 b	110.67 ± 3.67 a
Grain length (mm)	7.11 ± 0.35 a	6.18 ± 0.29 d	6.97 ± 0.23 b	6.91 ± 0.23 bc	6.89 ± 0.25 bc
Grain width (mm)	3.53 ± 0.20 d	3.33 ± 0.14 e	3.60 ± 0.12 bc	3.70 ± 0.19 a	3.65 ± 0.18 ab
Thousand kernel weight (g)	52.31 ± 1.86 ab	45.70 ± 0.69 c	51.84 ± 2.17 ab	53.21 ± 1.52 a	52.85 ± 1.49 a
Lowercase letters indicate significant differences (P < 0.05). AS1 and CM620; superior lines: CR1, CR2, and CR3; CM620: “Chuanmai620”.
